# Supplementary material for: Voltammetry Peak Tracking for Longer-Lasting and Reference-Electrode-Free Electrochemical Biosensors
Source: Biosensors (Basel). 2022 Sep 22;12(10):782. doi: 10.3390/bios12100782 (PMC9599936; doi:10.3390/bios12100782)
Supplement: Supplementary file 1 [file biosensors-12-00782-s001.zip]

Archive with 1 entries (1 files):
- biosensors-1892611-supplementary.pdf
